# Supplementary material for: Metabolomic Analysis Reveals Metabolic Disturbance in the Cortex and Hippocampus of Subchronic MK-801 Treated Rats
Source: PLoS One. 2013 Apr 5;8(4):e60598. doi: 10.1371/journal.pone.0060598 (PMC3618452; doi:10.1371/journal.pone.0060598)
Supplement: Table S1 — Variables (indicated as bins) in rat cortex with either VIP value >1.5 or q-value <0.2. Note: “▴” indicates increase and “▾” indicates decrease; figures in bold indicate VIP values >1.5 or q-values <0.2; p-value was generated from Student’s t-test; q-value indicates the false discovery rate when the particular Student’s t-test was called significant; VIP (Variable Importance for the Projection) value was generated from OPLS analysis; average fold change was computed by summing related bins of the metabolite and calculating the ratio of the average sum in treated group to that in control group. (XLSX) [file pone.0060598.s001.xlsx]

## Sheet: Table S1
	Table S1 Variables (indicated as bins) in rat cortex with either VIP value >1.5 or q-value <0.2
	Bins (ppm)	Fold change	p-value	q-value	VIP value	Assignment	KEGG ID	Direction (average fold change)
	1.45-1.46	1.12	0.0457	0.203	1.57	L-alanine	C00041	▲(1.12)
	1.91-1.92	1.13	0.0153	0.187	1.86	Acetate/GABA	C00033	▲(1.13)
	1.89-1.90	1.07	0.0269	0.187	1.72	GABA	C00334	▲(1.09)
	1.90-1.91	1.13	0.0195	0.187	1.8
	1.92-1.93	1.12	0.0096	0.187	1.97
	1.93-1.94	1.12	0.0391	0.1946	1.61
	2.30-2.31	1.06	0.0336	0.187	1.66
	3.01-3.02	1.07	0.042	0.1995	1.59
	2.12-2.13	0.93	0.0252	0.187	1.73	L-glutamine	C00064	▼(0.92)
	2.13-2.14	0.94	0.05	0.2175	1.54
	2.14-2.15	0.91	0.0337	0.187	1.66
	2.15-2.16	0.89	0.0118	0.187	1.91
	2.16-2.17	0.89	0.0187	0.187	1.81
	2.43-2.44	0.93	0.0221	0.187	1.77
	2.44-2.45	0.93	0.0178	0.187	1.82
	2.45-2.46	0.93	0.027	0.187	1.72
	3.77-3.78	0.94	0.0221	0.187	1.77
	2.39-2.40	1.08	0.0055	0.187	2.08	Succinate	C00042	▲(1.07)
	2.40-2.41	1.07	0.056	0.234	1.51
	2.41-2.42	1.06	0.0376	0.1915	1.63
	2.55-2.56	0.84	0.0304	0.187	1.68	Citrate	C00158	▼(0.84)
	2.64-2.65	1.1	0.0124	0.187	1.91	L-aspartate	C00049	▲(1.13)
	2.65-2.66	1.12	0.0045	0.187	2.12
	2.79-2.80	1.14	0.0172	0.187	1.83
	2.82-2.83	1.13	0.007	0.187	2.03
	2.83-2.84	1.17	0.0072	0.187	2.03
	3.33-3.34	1.15	0.0537	0.2289	1.52	Scyllitol	C06153	▲(1.15)
	3.25-3.26	0.91	0.0076	0.187	2.02	Myoinositol	C00137	▼(0.92)
	3.26-3.27	0.93	0.0206	0.187	1.79
	3.27-3.28	0.92	0.0172	0.187	1.83
	3.42-3.43	0.88	0.026	0.187	1.73	Taurine	C00245	▼(0.88)
	3.43-3.44	0.89	0.0319	0.187	1.67
	3.83-3.84	1.07	0.0347	0.187	1.65	L-serine	C00065	▲(1.07)
	3.84-3.85	1.06	0.0454	0.203	1.57
	4.41-4.42	1.13	0.0171	0.187	1.83	NAA	C01042	▲(1.13)
	4.19-4.20	0.9	0.0449	0.203	1.57	Phosphorylcholine	C00588	▼(0.90)
	2.20-2.21	1.05	0.042	0.1995	1.59	undefined	undefined	▲(1.05)
	2.87-2.88	1.18	0.0123	0.187	1.91	undefined	undefined	▲(1.18)
	2.89-2.90	0.85	0.0334	0.187	1.66	undefined	undefined	▼(0.85)
	3.05-3.06	1.13	0.0106	0.187	1.94	undefined	undefined	▲(1.13)
	3.06-3.07	1.14	0.0349	0.187	1.65	undefined	undefined	▲(1.14)
	3.36-3.37	1.29	0.0087	0.187	1.99	undefined	undefined	▲(1.29)
	3.70-3.71	1.09	0.0321	0.187	1.67	undefined	undefined	▲(1.09)
	3.87-3.88	1.06	0.0176	0.187	1.83	undefined	undefined	▲(1.06)
	3.88-3.89	1.07	0.0189	0.187	1.81	undefined	undefined	▲(1.07)
	3.89-3.90	1.08	0.0282	0.187	1.7	undefined	undefined	▲(1.08)
	3.90-3.91	1.09	0.0374	0.1915	1.63	undefined	undefined	▲(1.09)
	4.25-4.26	0.96	0.0281	0.187	1.71	undefined	undefined	▼(0.96)
	4.28-4.29	0.94	0.0296	0.187	1.69	undefined	undefined	▼(0.94)
	7.32-7.33	1.21	0.0293	0.187	1.69	undefined	undefined	▲(1.21)
	Note: “▲” indicates increase and “▼” indicates decrease; figures in bold indicate VIP values >1.5 or q-values <0.2; p-value was generated from Student’s t-test; q-value indicates the false discovery rate when the particular Student’s t-test was called significant; VIP (Variable Importance for the Projection) value was generated from OPLS analysis; average fold change was computed by summing relat…
