# Supplementary material for: Metabolomic Analysis Reveals Metabolic Disturbance in the Cortex and Hippocampus of Subchronic MK-801 Treated Rats
Source: PLoS One. 2013 Apr 5;8(4):e60598. doi: 10.1371/journal.pone.0060598 (PMC3618452; doi:10.1371/journal.pone.0060598)
Supplement: Table S2 — Variables (indicated as bins) in rat hippocampus with either VIP value >1.5 or q-value <0.2. Note: “▴” indicates increase and “▾” indicates decrease; figures in bold indicate VIP values >1.5 or q-values <0.2; p-value was generated from Student’s t-test; q-value indicates the false discovery rate when the particular Student’s t-test was called significant; VIP (Variable Importance for the Projection) value was generated from OPLS analysis; average fold change was computed by summing related bins of the metabolite and calculating the ratio of the average sum in treated group to that in control group. (XLSX) [file pone.0060598.s002.xlsx]

## Sheet: Table S2
	Table S2 Variables (indicated as bins) in rat hippocampus with either VIP value >1.5 or q-value <0.2
	Bins (ppm)	Fold change	p-value	q-value	VIP value	Assignment	KEGG ID	Direction (average fold change)
	1.02-1.03	1.19	0.0529	0.4169	1.59	L-valine	C00183	▲(1.19)
	1.87-1.88	1.11	0.064	0.444	1.53	GABA	C00334	▲(1.14)
	1.88-1.89	1.08	0.037	0.3971	1.7
	1.89-1.90	1.16	0.001	0.0504	2.5
	1.90-1.91	1.1	0.0123	0.2841	2
	1.92-1.93	1.12	0.0178	0.3229	1.9
	2.26-2.27	1.11	0.0467	0.4127	1.63
	2.27-2.28	1.18	0.0059	0.1735	2.16
	2.28-2.29	1.18	0.0021	0.0769	2.37
	2.29-2.30	1.15	0.0064	0.1735	2.15
	2.30-2.31	1.18	0.0008	0.0504	2.53
	2.99-3.00	1.14	0.0094	0.2348	2.06
	3.00-3.01	1.14	0.0005	0.0504	2.59
	3.01-3.02	1.16	0.001	0.0504	2.49
	2.33-2.34	0.92	0.0246	0.3368	1.82	L-glutamate	C00025	▼(0.89)
	2.35-2.36	0.87	0.0202	0.3229	1.87
	2.11-2.12	0.93	0.0187	0.3229	1.89	L-glutamine	C00064	▼(0.91)
	3.74-3.75	0.92	0.0458	0.4127	1.64
	3.75-3.76	0.92	0.0276	0.3607	1.79
	3.76-3.77	0.91	0.0307	0.3685	1.76
	3.77-3.78	0.88	0.0001	0.0277	2.82
	3.78-3.79	0.91	0.0025	0.0843	2.33
	2.39-2.40	1.11	0.0162	0.3229	1.93	Succinate	C00042	▲(1.09)
	2.40-2.41	1.07	0.0595	0.4361	1.55
	2.41-2.42	1.08	0.0298	0.3685	1.76
	2.51-2.52	1.18	0.0505	0.4169	1.6	NAA	C01042	▲(1.16)
	4.36-4.37	1.11	0.0541	0.4169	1.58
	4.37-4.38	1.18	0.0247	0.3368	1.82
	4.39-4.40	1.16	0.0668	0.444	1.51
	2.79-2.80	0.82	0.0467	0.4127	1.63	L-aspartate	C00049	▼(0.82)
	2.83-2.83	0.83	0.0519	0.4169	1.6
	3.19-3.20	0.8	0.0009	0.0504	2.51	Choline	C00114	▼(0.80)
	3.52-3.52	0.89	0.0631	0.444	1.53	Myoinositol	C00137	▼(0.89)
	3.92-3.93	0.92	0.0545	0.4169	1.58	Creatine	C00300	▼(0.92)
	4.00-4.01	0.94	0.0461	0.4127	1.63	L-serine	C00065	▼(0.94)
	4.09-4.10	1.1	0.0324	0.3742	1.74	Lactate	C00186	▲(1.10)
	4.12-4.13	1.1	0.0224	0.3361	1.84
	4.14-4.15	1.15	0.002	0.0769	2.37	Phosphorylcholine	C00588	▲(1.14)
	4.15-4.16	1.14	0.0193	0.3229	1.88
	2.95-2.96	0.9	0.0368	0.3971	1.7	undefined	undefined	▼(0.90)
	2.96-2.97	0.92	0.0403	0.4127	1.67	undefined	undefined	▼(0.92)
	3.89-3.90	0.89	0.0204	0.3229	1.87	undefined	undefined	▼(0.89)
	3.90-3.91	0.92	0.0555	0.4169	1.57	undefined	undefined	▼(0.92)
	4.45-4.46	1.18	0.0426	0.4127	1.66	undefined	undefined	▲(1.18)
	Note: “▲” indicates increase and “▼” indicates decrease; figures in bold indicate VIP values >1.5 or q-values <0.2; p-value was generated from Student’s t-test; q-value indicates the false discovery rate when the particular Student’s t-test was called significant; VIP (Variable Importance for the Projection) value was generated from OPLS analysis; average fold change was computed by summing relat…
