# Supplementary material for: Metabolomic Analysis Reveals Metabolic Disturbance in the Cortex and Hippocampus of Subchronic MK-801 Treated Rats
Source: PLoS One. 2013 Apr 5;8(4):e60598. doi: 10.1371/journal.pone.0060598 (PMC3618452; doi:10.1371/journal.pone.0060598)
Supplement: Table S3 — Significantly changed proteins found in our previous proteomic study. (XLSX) [file pone.0060598.s003.xlsx]

## Sheet: Table S3
	Table S3 Significantly changed proteins found in our previous proteomic study
	No.	Synaptosome Proteins Altered by Subchronic MK-801 Treatment
	1	Actr1b
	2	Ap2b1
	3	Atp5b
	4	Atp6v1b2
	5	Camk2a
	6	Ckb
	7	Ckmt1
	8	Cndp2
	9	Crmp2
	10	Crmp3
	11	Crmp4
	12	Crmp5
	13	Crym
	14	Dlat
	15	Dld
	16	Dlst
	17	Dnm1
	18	Eef2
	19	Eno2
	20	Fscn1
	21	Gda
	22	Gdi2
	23	Glud1
	24	Glul
	25	Gnao1
	26	Gpd2
	27	Hdhd3
	28	Hsph1
	29	Idh3a
	30	LOC729708
	31	Lonp1
	32	Mdh1
	33	Mettl8
	34	Napa
	35	Napb
	36	Ndufs1
	37	Ndufs3
	38	Ndufv1
	39	Pcmt1
	40	Pgam1
	41	Phgdh
	42	Pitpna
	43	Pygb
	44	Rbmx
	45	Sdha
	46	2013-09-08
	47	Sh3gl2
	48	Sucla2
	49	Uqcrc1
